# Supplementary material for: Performance Analysis of a CSFH-Based Microgripper: Analytical Modeling and Simulation
Source: Micromachines (Basel). 2022 Aug 25;13(9):1391. doi: 10.3390/mi13091391 (PMC9502756; doi:10.3390/mi13091391)
Supplement: Supplementary file 1 [file micromachines-13-01391-s001.zip]

Archive with 1 entries (1 files):
- micromachines-1838748-supplementary.mp4
